# Supplementary material for: Obstruction of Venous Drainage Linked to Transient Global Amnesia
Source: PLoS One. 2015 Jul 14;10(7):e0132893. doi: 10.1371/journal.pone.0132893 (PMC4501814; doi:10.1371/journal.pone.0132893)
Supplement: S1 Table — (XLSX) [file pone.0132893.s001.xlsx]

## Sheet: S1Table
S1 Table
no	TGA	Hxno	T_BCV	T_C1_L	T_C1_R	T_C2_L	T_C2_R	T_C4_L	T_C4_R	V_ts_L	V_ts_R	I_C1_L	I_C1_R	I_C2_L	I_C2_R	I_C4_L	I_C4_R	I_ts_L	I_ts_R
1	1	25674128	3	1	2	0	0	1	0	0.45	0.49	2	2	0	0	0	0	0.54	0.52
2	1	40139922	3	1	0	0	0	0	1	0.31	0.64	1	0	0	0	0	0	0.47	0.7
3	1	34574088	3	2	2	0	0	1	1	0.35	0.6	2	2	0	0	1	1	0.36	0.62
4	1	30609586	2	0	2	0	2	0	0	0	0.79	0	1	1	3	0	0	0.69	1.04
5	1	7797435	3	1	0	1	0	1	0	0	0.59	2	0	3	0	0	0	0.35	0.55
6	1	6357466	1	0	0	0	0	1	0	0.15	0.7	0	0	0	0	1	0	0.23	0.67
7	1	22966558	1	2	0	0	0	1	1	0	0.85	3	1	0	0	1	0	0.23	0.71
8	1	389665-9	1	1	1	0	0	0	0	0.51	0.67	2	2	0	0	0	0	0.48	0.62
9	1	28287447	1	0	0	0	0	1	0	0.46	0.62	0	0	0	0	0	0	0.44	0.86
10	1	37904964	0	1	0	1	1	0	0	0.9	0.86	1	0	1	1	0	0	0.57	0.67
11	0	39291184	0	0	2	2	1	2	1	0.35	0.6	2	3	3	2	3	1	0.58	0.67
12	0	27561764	0	0	0	0	0	1	1	0.5	0.58	0	0	0	0	1	1	0.51	0.57
13	0	30566804	1	3	0	3	0	3	2	0.12	0.54	3	0	3	0	3	2	0.5	0.72
14	0	34886992	0	1	1	0	0	0	1	0.29	0.6	1	1	0	0	0	1	0.27	0.79
15	0	15243228	1	0	0	0	0	1	0	0.16	0.49	0	0	0	0	0	0	0.19	0.56
16	0	38242921	1	0	2	0	0	1	0	0.1	0.78	0	1	0	0	1	0	0.23	0.97
17	0	29007849	0	0	1	0	0	0	0	0.31	0.35	1	0	0	0	0	0	0.39	0.5
18	0	37270012	0	0	0	0	0	1	1	0.32	0.49	0	0	0	0	1	0	0.57	0.58
19	0	38394988	1	0	2	0	0	0	1	0.68	0.47	1	3	0	2	0	2	0.99	0.87
20	0	39213837	0	1	1	0	0	1	0	0.55	0.94	1	1	0	0	0	0	0.91	0.94
Data Dictionary: no: Study Number TGA:Transient Global Amnesia Hxno: History Number T_BCV: the number of BCV compression by time-resolved imaging of contrast kinetics (TRICKS) T_C1_L:the number of left C1 compression by TRICKS T_C1_R: the number of right C1 compression by TRICKS T_C2_L: the number of left C2 compression by TRICKS T_C2_R: the number of left C4 compression by TRICKS T_C4_R: the unm…
